# Supplementary material for: Antioxidant Activity and Discrimination of Organic Apples (Malus domestica Borkh.) Cultivated in the Western Region of Romania: A DPPH· Kinetics–PCA Approach
Source: Plants (Basel). 2021 Sep 19;10(9):1957. doi: 10.3390/plants10091957 (PMC8466220; doi:10.3390/plants10091957)
Supplement: Supplementary file 1 [file plants-10-01957-s001.zip]

Archive with 1 entries (1 files):
- plants-1386777-supplementary-material-New.pdf
